# Supplementary material for: Engineered Graphene Quantum Dots as a Magnetic Resonance Signal Amplifier for Biomedical Imaging
Source: Molecules. 2023 Mar 3;28(5):2363. doi: 10.3390/molecules28052363 (PMC10005761; doi:10.3390/molecules28052363)
Supplement: Supplementary file 1 [file molecules-28-02363-s001.zip]

Archive with 1 entries (1 files):
- molecules-2235563-supplementary.pdf
